# Supplementary material for: Old Lineage on an Old Island: Pixibinthus, a New Cricket Genus Endemic to New Caledonia Shed Light on Gryllid Diversification in a Hotspot of Biodiversity
Source: PLoS One. 2016 Mar 30;11(3):e0150920. doi: 10.1371/journal.pone.0150920 (PMC4814057; doi:10.1371/journal.pone.0150920)
Supplement: S1 Table — A) Characteristics of primers (names, sequences, annealing temperatures, references where they were first designed). Characteristics of the DNA partitions, used in the phylogenetic analyses: B) ‘dataset 1’: for phylogenetic relationships; C) ‘dataset 2’: for dating estimates. (XLS) [file pone.0150920.s003.xls]

## Sheet: S1 Table
S1 Table
A)
	Gene	Primer name	Sequencing primers (5' - 3')	Reference	Annealing temperature
mitochondrial	CO1	L2	GCAACGATGATTATTTTCCACT	Nattier et al. (2012), modified from Folmer et al. (1994)	48-50°C
		H2	CCTGGTAAAATTAGAATGTAAACTTCTG
	CO2	co2a	GGTCAAACAATTGAGTCTATTTGAAC	Shapiro et al. (2006)	55°C
		co2e	CCACAAATTTCTGAACATTGACCA
		RNa	TACWMAYCGWTTYCTTYTTGAAGGWC	Nattier et al. (2012), modified from Contreras & Chapco (2006)	47°C
		Rne	CGACCTGGAGTTGCATCAG
	Cytb	427F	YTWGTWCAATGARTMTGAGG	Robillard & Desutter-Grandcolas (2006)	48°C
		800R	CCYARTTTATTAGGAATTGATCG
	12S	F	TACTATGTTACGACTTAT	Kambhampati (1995)	48°C
		R	AAACTAGGATTAGATACCC
	16S	AG	CGCCTGTTTATCAAAAACATGT	Robillard & Desutter-Grandcolas (2006)	55°C
		BG	AGATCACGTAAGAATTTAATGGTC
nuclear	EF1a	M1F	GCWGCGGGTACTGGTGAR	Nattier et al. (2012), modified from Marshall et al. (2008)	54°C
		M1R	ACACCWGTTTCAACWCGRCC
		M51F	CTTCAGGATGTRTACAAAATTGGTG	Nattier et al. (2012), modified from Cho et al. (1995)	54°C
		M53R	GCAATATGAGCWGTGTGGCA
	H3	HexAF	ATGGCTCGTACCAAGCAGACGGC	Maroja et al. (2009)	58°C
		HexAR	ATATCCTTGGGCATGATGGTGAC
	28SA	C1'	ACCCGCTGAATTTAAGCAT	Jamieson et al. (2002)	55°C
		D2b	GTTAGACTCCTTGGTCCGT
	18S	A2	ATGGTTGCAAAGCTGAAAC	Giribet et al. (1999)	52°C
		9R	GATCCTTCCGCAGGTTCACCTA	Giribet et al. (1996)
B) Dataset 1
	CO1	CO2	cytb	12S	16S	EF1a	H3	28SA	18S	Total
Number of samples	40	27	39	41	41	24	39	34	39	41
Number of aligned characters	710	335	346	433	526	1045	328	382	654	4759
Number of included characters	710	335	346	433	526	1045	328	382	654	4759
Evolution models	GTR+I+G	GTR+I+G	GTR+I+G	GTR+I+G	GTR+I+G	GTR+I+G	GTR+I+G	GTR+I+G	GTR+I+G
C) Dataset 2
	CO1	CO2	cytb	12S	16S	EF1a	H3	28SA	18S	Total
Number of samples	28	24	40	42	42	19	42	37	42	42
Number of aligned characters	710	335	346	472	545	1045	328	387	666	4834
Number of included characters	710	335	346	306	395	921	328	348	633	4322
Evolution models	GTR+G	GTR+I+G	GTR+I+G	HKY+I+G	GTR+G	GTR+G	GTR+I+G	GTR+I+G	SYM+I+G
References
Cho, S., Mitchell, A., Regier, J.C., Mitter, C., Poole, R.W., Friedlander, T.P. & Zhao, S. (1995) A highly conserved nuclear gene for low-level phylogenetics: elongation factor-1 alpha recovers morphology-based tree for heliothine moths. Molecular Biology and Evolution, 12, 650-656.
Contreras, D. & Chapco, W. (2006) Molecular phylogenetic evidence for multiple dispersal events in gomphocerine grasshoppers. Journal of Orthoptera Research, 15, 91-98.
Folmer, O., Black, M., Hoeh, W., Lutz, R. & Vrijenhoek, R. (1994) DNA primers for amplification of mitochondrial cytochrome c oxidase subunit I from diverse metazoan invertebrates. Molecular Marine Biology and Biotechnology, 3, 294-299.
Giribet, G., Carranza, S., Baguna, J., Riutort, M. & Ribera, C. (1996) First molecular evidence for the existence of a Tardigrada plus arthropoda clade. Molecular Biology and Evolution, 13, 76-84.
Giribet, G., Carranza, S., Riutort, M., Baguna, J. & Ribera, C. (1999) Internal phylogeny of the Chilopoda (Myriapoda, Arthropoda) using complete 18S rDNA and partial 28S rDNA sequences. Philosophical Transactions of the Royal Society of London Series B-Biological Sciences, 354, 215-222.
Jamieson, B.G.M., Tillier, S., Tillier, A., Justine, J.-L., Ling, E., James, S., McDonald, K. & Hugall, A.F. (2002) Phylogeny of the Megascolecidae and Crassiclitellata (Annelida, Oligochaeta): combined versus partitioned analysis using nuclear (28S) and mitochondrial (12S, 16S) rDNA. Zoosystema, 24, 707-734.
Kambhampati, S. (1995) A Phylogeny of Cockroaches and Related Insects Based on DNA-Sequence of Mitochondrial Ribosomal-Rna Genes. Proceedings of the National Academy of Sciences of the United States of America, 92, 2017-2020.
Maroja, L.S., Andrés, J.A. & Harrison, R.G. (2009) Genealogical Discordance and Patterns of Introgression and Selection Across a Cricket Hybrid Zone. Evolution, 63, 2999-3015.
Marshall, D.C., Slon, K., Cooley, J.R., Hill, K.B.R. & Simon, C. (2008) Steady Plio-Pleistocene diversification and a 2-million-year sympatry threshold in a New Zealand cicada radiation. Molecular Phylogenetics and Evolution, 48, 1054-1066.
Nattier, R., Grandcolas L., Jourdan H., Couloux A., Robillard T. (2012) Secondary sympatry caused by range expansion informs on the dynamics of microendemism in a biodiversity hotspot.
Robillard, T. & Desutter-Grandcolas, L. (2006) Phylogeny of the cricket subfamily Eneopterinae (Orthoptera, Grylloidea, Eneopteridae) based on four molecular loci and morphology. Molecular Phylogenetics and Evolution, 40, 643-661.
Shapiro, L.H., Strazanac, J.S. & Roderick, G.K. (2006) Molecular phylogeny of Banza (Orthoptera: Tettigoniidae), the endemic katydids of the Hawaiian Archipelago. Molecular Phylogenetics and Evolution, 41, 53-63.
