# Supplementary material for: Old Lineage on an Old Island: Pixibinthus, a New Cricket Genus Endemic to New Caledonia Shed Light on Gryllid Diversification in a Hotspot of Biodiversity
Source: PLoS One. 2016 Mar 30;11(3):e0150920. doi: 10.1371/journal.pone.0150920 (PMC4814057; doi:10.1371/journal.pone.0150920)
Supplement: S2 Table — Acoustic recording obtained with inadequate recording material are indicated with an asterisk. Unpublished data are indicated with two asterisks. Species only known from the type specimen are indicated with three asterisks. Abbreviation: N/A corresponds to unavailable data. (XLSX) [file pone.0150920.s004.xlsx]

## Sheet: S4 Table
S2 Table
Genus	Genus/species	Clades recovered in this study	Habitat	Habitat openness	Dominant frequency (kHz)	References
Pixibinthus	Pixibinthus sonicus	-	Shrubland / 'maquis minier'	Open	25.5-30.5	This study
Lebinthus	Lebinthus bitaeniatus	-	Open forest / Secondary forest	Open	19.9	Robillard and Tan, 2013
Lebinthus	Lebinthus villemantae	-	Open forest	Open	20	Robillard, 2010
Lebinthus	Lebinthus santoensis	-	Open forest / Coastal area	Open	25.7-27.5	Robillard, 2009
Lebinthus	Lebinthus sanchezi	-	Open forest / Secondary forest	Open	24.4	Robillard, Yap et .al, 2013
Lebinthus	Lebinthus nattawa	-	Open forest	Open	N/A	Robillard, 2009
Lebinthus	Lebinthus lifouensis	-	Open forest / Coastal area	Open	12 *	Desutter-Grandcolas, 1997
Lebinthus	Lebinthus puyos	-	Open forest / Secondary forest	Open	20 **	Robillard, Yap et .al, 2013
Lebinthus	Lebinthus truncatipennis	-	Open forest	Open	18.9**	**
Lebinthus	Lebinthus luae	-	Open forest / Secondary forest	Open	16.7	Robillard and Tan, 2013
Lebinthus	Lebinthus sp PNG	-	N/A	N/A	N/A
Agnotecous	Agnotecous obscurus	A1	Open forest / Savannah	Open	15 **	Chopard 1970
Agnotecous	Agnotecous albifrons	A1	Open forest	Open	16 **	Desutter-Grandcolas and Robillard, 2006
Agnotecous	Agnotecous meridionalis	A1	Forest	Closed	16 **	Desutter-Grandcolas and Robillard, 2006
Agnotecous	Agnotecous clarus	A1	Open forest	Open	18 **	Desutter-Grandcolas and Robillard, 2006
Agnotecous	Agnotecous sarramea	A2	Forest	Closed	14.2	Desutter-Grandcolas and Robillard, 2006
Agnotecous	Agnotecous yahoue	A2	Forest	Closed	15.2	Desutter-Grandcolas and Robillard, 2006
Agnotecous	Agnotecous pinsula	A2	Forest	Closed	17	Robillard et .al, 2010
Agnotecous	Agnotecous brachypterus pocquensis	A2	Secondary forest	Closed	19.2	Desutter-Grandcolas and Robillard, 2006
Agnotecous	Agnotecous azurensis	A2	Forest	Closed	16 **	Desutter-Grandcolas and Robillard, 2006
Agnotecous	Agnotecous robustus	A2	Forest	Closed	11 **	Desutter-Grandcolas and Robillard, 2006
Agnotecous	Agnotecous chopardi	A2	Forest	Closed	N/A	Desutter-Grandcolas and Robillard, 2006
Agnotecous	Agnotecous doensis	A2	Forest	Closed	14 **	Desutter-Grandcolas and Robillard, 2006
Agnotecous	Agnotecous minoris	A2	Forest	Closed	13 **	Robillard et .al, 2010
Agnotecous	Agnotecous novaecaledoniae	A2	Forest	Closed	N/A	Desutter-Grandcolas and Robillard, 2006
Agnotecous	Agnotecous petchekara	A2	Forest	Closed	N/A	Robillard et .al, 2010
Agnotecous	Agnotecous tapinopus	A2	Forest	Closed	11 **	Desutter-Grandcolas and Robillard, 2006
Agnotecous	Agnotecous occidentalis	A2	Forest **	Closed	15 **	Desutter-Grandcolas and Robillard, 2006
Agnotecous	Agnotecous humboldti ***	A2	N/A	N/A	N/A	Robillard et .al, 2010
Agnotecous	Agnotecous nekando ***	A2	N/A	N/A	N/A	Robillard et .al, 2010
