# Supplementary material for: Old Lineage on an Old Island: Pixibinthus, a New Cricket Genus Endemic to New Caledonia Shed Light on Gryllid Diversification in a Hotspot of Biodiversity
Source: PLoS One. 2016 Mar 30;11(3):e0150920. doi: 10.1371/journal.pone.0150920 (PMC4814057; doi:10.1371/journal.pone.0150920)
Supplement: S3 Table — (XLSX) [file pone.0150920.s005.xlsx]

## Sheet: S5 Table
S3 Table
Locality	Coordinates in decimal degrees
Mouiranges	166.68086E/22.20416S
Pic du Pin	166.82715E/22.24680S
Pépinière	166.96355E/22.27103S
Cap N Dua	166.91742E/22.38645S
Port boisé	166.97343E/22.34820S
Prony	166.80473E/22.31902S
Kaori extérieur	166.86960E/22.27110S
Bois du sud	166.76093E/22.17321S
257	166.60168E/22.21933S
259	166.63571E/22.22461S
260	166.65508E/22.22543S
261	166.68022E/22.20525S
262	166.74043E/22.16994S
888	166.288243E/21.94673S
889	166.277802E/21.95276S
Grand Kaori	166.89674E/22.28535S
Forêt nord	166.93134E/22.32259S
Rivière blanche	166.70796E/22.13625S
Madeleine	166.85268E/22.23568S
